# Supplementary material for: Functional Studies of Deafness-Associated Pendrin and Prestin Variants
Source: Int J Mol Sci. 2024 Feb 27;25(5):2759. doi: 10.3390/ijms25052759 (PMC10931795; doi:10.3390/ijms25052759)
Supplement: Supplementary file 1 [file ijms-25-02759-s001.zip]

Archive with 1 entries (1 files):
- ijms-2874911-supplementary.pdf
